# Supplementary material for: Changes to gut amino acid transporters and microbiome associated with increased E/I ratio in Chd8+/− mouse model of ASD-like behavior
Source: Nat Commun. 2022 Mar 3;13:1151. doi: 10.1038/s41467-022-28746-2 (PMC8894489; doi:10.1038/s41467-022-28746-2)
Supplement: Supplementary file 4 — Source data [file 41467_2022_28746_MOESM4_ESM.xlsx]

## Sheet: Figure1b
Figure 1
b_uncropped gels															b_dot plots
E14.5_Brain															E14.5_Brain			E14.5_Gut			Week 12_Hypothalamus
															Chd8+/+	Chd8+/-		Chd8+/+	Chd8+/-		Chd8+/+	Chd8+/-
															0.749184	0.643056		0.526023	0.61476		0.967732	0.298426
															1.00053	0.569687		0.901191	0.368641		0.848334	0.243913
															1.04051	0.780029		1.38522	0.497041		0.797894	0.584141
															0.989986	0.557719		1.15653	0.515831		1.13713	0.268941
															1.15134			1.19061			0.640066	0.243988
															1.16668			1.08794			1.60885	0.36293
															1.02068			0.752485
															0.8811
E14.5_Gut
Week 12_Hypothalamus

## Sheet: Figure 1c
Figure 1c
Whole brain				Cerebrum
Chd8+/+	Chd8+/-			Chd8+/+	Chd8+/-
0.4612	0.4833			0.2962	0.323
0.47	0.4772			0.3086	0.3492
0.4386	0.4561			0.3028	0.346
0.4143	0.4671			0.3216	0.3136
0.4643	0.4779			0.3118	0.327
0.448	0.4516			0.2992	0.3346
0.469	0.4734			0.283	0.3216
0.4378	0.4781			0.3162	0.3042
0.4788	0.451			0.2926
0.4444	0.4275			0.2904
0.4308	0.4858			0.3062
0.4577				0.3184
0.4488	0.4634
0.4428	0.49
0.4831	0.4928
0.4736	0.4825
0.459	0.4756
0.4779	0.4512
0.4583	0.4556
0.4628	0.4363
0.4639	0.4569
0.4302	0.4533
0.4388	0.4707
0.4598	0.4737
0.4319	0.4644
0.4524

## Sheet: Figure 1d
Figure 1d
SI			Colon
Chd8+/+	Chd8+/-		Chd8+/+	Chd8+/-
31.5	28.5		5.9	6
31.4	27.3		6.8	5.4
31	25.4		6.5	6.4
29	27		6.6	5.7
27.9	25.5		6.1	5.2
29.8	27.4		6.1	4.8
28.2	25.1		6.2	4.8
	25.5			5.4

## Sheet: Figure 1e
Figure 1e
week 4			week 12			week 18
Chd8+/+	Chd8+/-		Chd8+/+	Chd8+/-		Chd8+/+	Chd8+/-
11.63	10.5		32.42	24.08		32.44	27.28
11.87	11.54		26.01	25.29		34.68	31.69
11.22	13.63		26.55	23.51		32.43	26.92
13.22	12.85		22	23.01		28.07	26.65
12.75	8.9		26.68	21.47		29.61	26
14.12	11.19		27.28	21.73		32.97	24.52
12.45	12.01		25.62	22.76		31.55	27.93
12.77	8.67		25.88	25.37		29.88	24.59
12.91	9.8		31.29	20.54		29.83	26.51
10	13.05		34.71	21.96		27.05	27
12.8	12.51		27.55	25.4		31.01	26.92
12.7	10.34		22.75			27.94	25.17
12.6	9.85					27.54	25.38
12.8	12.23					28.51
11.1	9.9
9.6	10.9
10	10.7
10.1	11
11.3	11.7
10.5	7.2
	10.2
	10.3
	7.7

## Sheet: Figure 1f
Figure 1f
Interacion(%)					Preference index(%)
Chd8+/+		Chd8+/-			Chd8+/+	Chd8+/-
M1	M2	M1	M2
46.49	53.51	45.51	54.49		7.02	8.98
43.95	56.05	39.1	60.9		12.1	21.8
25.83	74.17	38.15	61.85		48.33	23.69
44.34	55.66	67.67	32.33		11.31	-35.34
23.49	76.51	35.17	64.83		53.02	29.67
32.98	67.02	48.34	51.66		34.04	3.32
40.62	59.38	42.86	57.14		18.75	14.28
44.01	55.99	44.67	55.33		11.98	10.66
47.48	52.52	64.87	35.13		5.05	-29.74
27.99	72.01	65.1	34.9		44.03	-30.1
35.59	64.41	32.1	67.9		28.83	35.8
39.94	60.06	52	48		20.12	-4
11.6	88.4	54	46		76.9	-7.9
49	51	45	55		2	9.9
42.1	57.9	43.8	56.2		15.7	12.3
52.2	47.8	54	46		-4.3	-8
51.9	48.1	41.2	58.8		-3.9	17.6
34.6	65.4	32.8	67.2		30.7	34.4
52.6	47.4	37.8	62.2		-5.3	24.5
29.7	70.3	75	25		40.6	-50.1
37.8	62.2				24.4
33	67				34
35.9	64.1				28.2
34.1	65.9				31.8

## Sheet: Figure 1g
Figure 1g
Center time(%)
Chd8+/+	Chd8+/-
25.8	15.6
25.4	25.3
30.7	14.7
20	23.7
30.4	9.3
39.6	16.4
35.3	15.1
35.1	9.9
30.6	24.8
36.1	11.6
26.3	27.6
19.9	19.6
29.2	14.3
26.7	21
21.2	23.6
28.4	38.4
29.7	30
29.1	19.8
20.8	31.3
29.6	14.9
29.8	15.8
27	26.6
39.5	14
25.7	20
40.9
21.8

## Sheet: Figure 1h
Figure 1h
Time in light box (%)
Chd8+/+	Chd8+/-
35.8	33.9
38	35
38.1	25.8
44.6	24.8
32.1	21.5
40.9	28.3
35.4	31.4
37.8	22.6
35.3	33.7
34.3	27.1
37.9	34.7
40.3	6.8
27.3	29.2
35	23.9
40.7	1.1
42.2	24.4
47.3	34
46.4	22.8
28.2	35.2
37.4	48
41.9	34.3
40.3	41.9
41.4
51.9
42.9
34.4

## Sheet: Figure 1i
Figure 1i
Interacion(%)					Preference index(%)
Chd8+/+		Chd8+/-			Chd8+/+	Chd8+/-
old	nov	old	nov
34.66	65.34	67.34	32.66		30.67	-34.69
50.17	49.83	62.24	37.76		-0.35	-24.49
38.18	61.82	55.26	44.74		23.64	-10.53
61.53	38.47	37.92	62.08		-23.05	24.16
38.75	61.25	63.18	36.82		22.51	-26.36
36.77	63.23	51.27	48.73		26.47	-2.55
59.29	40.71	54.7	45.3		-18.58	-9.41
32.28	67.72	52.24	47.76		35.43	-4.47
31.27	68.73	52.63	47.37		37.47	-5.26
47.83	52.17	56.02	43.98		4.33	-12.04
31.56	68.44	58.28	41.72		36.89	-16.56
30.79	69.21	25.45	74.55		38.43	49.09
59.16	40.84	71.46	28.54		-18.32	-42.91
37.77	62.23	81.93	18.07		24.45	-63.86
48.41	51.59	90.97	9.03		3.19	-81.94
39.9	60.1	100	0		20.2	-100
50.41	49.59	45.2	54.8		-0.82	9.61
34.82	65.18	5.37	94.63		30.37	89.27
46.57	53.43	70.69	29.31		6.86	-41.39
43.54	56.46	29.73	70.27		12.92	40.53
60.6	39.4	47.66	52.34		-21.19	4.68
30.4	69.6	28.19	71.81		39.19	43.62
52.11	47.89	69.02	30.98		-4.21	-38.05
35.95	64.05	41.37	58.63		28.1	17.26
38.25	61.75				23.49

## Sheet: FigS1 b
FigS1 b
b

## Sheet: FigS1 c
FigS1 c
	c_uncropped gels													c_dot plots
	E14.5_Brain													E14.5_Brain_CHD8(~110kd)					E14.5_Cortex_CHD8(~280kd)				E14.5_Cortex_CHD8(~110kd)
														Chd8+/+	Chd8+/-				Chd8+/+	Chd8+/-			Chd8+/+	Chd8+/-
														1.62615	0.646327				0.874449	0.574573			0.73539	1.81854
														1.00088	0.847753				1.12986	0.301202			0.6269	0.879424
														0.966377	0.917055				1.03276	0.141272			0.537667	0.619405
														0.958831	1.59648				1.03691	0.063825			0.57553	0.548871
														1.15302	1.76088				1.52592	0.265722			2.62713	0.706252
														0.62729					0.400105	0.14188			0.89738	1.07663
														0.667449
	E14.5_Cortex

[truncated: 77 more sheets: FigS1 d, FigS1 e, FigS1 f, FigS1 g, FigS1 h, FigS1 i, FigS1 j, FigS1 k, FigS1 l, FigS1 m, FigS1 n, FigS1 o, FigS1 p, FigS1 q, FigS1 r, FigS1 s, FigS1 t, Figure 2a, Figure 2b, Figure 2c …]
